# Supplementary material for: Effectiveness of intraprocedural dual-phase cone-beam computed tomography in detecting hepatocellular carcinoma and improving treatment outcomes following conventional transarterial chemoembolization
Source: PLoS One. 2021 Jan 29;16(1):e0245911. doi: 10.1371/journal.pone.0245911 (PMC7845953; doi:10.1371/journal.pone.0245911)
Supplement: S1 Data — (XLSX) [file pone.0245911.s001.xlsx]

## Sheet: MR (GS) vs CBCT
A-CBCT	DP-CBCT	MR (Gold standard)	Response (LTR)	Lipiodol(3mo)	Vasc	q	r (A>D)	s (D>A)	t (MR >AorD)
b	b	b				b
b	b	b				b
a	a	a				a
b	c	c				c
cc	cca	cca				cc		a
b	b	b				b
ba	ba	ba				ba
c	c	c				c
b	b	b				b
cc	cc	cc				cc
b	baaa	b	CR	(+)(+)(+)	all	b
bb	bbaa	bb	CR	(+)(+)	all	bb
b	b	b				b
c	c	c				c
bbcc	bbcc	bbcc				bbcc
c	c	c				c
ccccccaaaaaa	ccccccaaaaaabbbb	ccccccbaaa	Loss	Loss	all	ccccccaaa		b
c	bc	bc				c		b
c	c	c				c
bab	abb	abb				abb
ccbbaaaa	ccbbaaaaa	ccbbaaaaa				ccbbaaaa		a
b	bb	bb				b		b
c	c	c				c
c	c	c				c
c	bc	bc				c		b
b	b	b				b
b	ba	ba				b		a
c	c	c				c
cbbb	cbbb	cbbb				cbbb
c	ca	ca				c		a
bbaaaaa	baaaaaa	baaaaa	CR	(+)	all	baaaaa
cc	cc	cc				cc
c	ca	c				c
c	c	c				c
b	b	b				b
cccba	ccc	cccba	CR	(+)	all	ccc	ba
b	b	b				b
bc	bc	bc				bc
b		b					b
cbba	abc	cbb				bc	b
b		b				b
bc	bc	bc				bc
ca	ca	ca				ca
b	b	b				b
cbb	cbba	cbb	CR	(+)	all	cbb
a	a	a				a
b	b	ba	SD	30	mild	b			a
cc	cc	cc				cc
cc	cc	cc				cc
baaaaa	baaaaa	baaaaa				baaaaa
cccaaa	cccaa	ccca	CR	(+)	all	ccca
c	c	c				c
c	c	c				c
b	b	b				b
b	b	b				b
bc	cbba	cbba				bc		ba
bc	bc	bc				bc
abb	abb	abb				abb
ab	ab	ab				ab
b	b	b				b
b	b	b				b
c	c	c				c
a	a	a				a
b	b	b				b
ba	ba	ba				ba
	aa	aa						aa
b	b	ba	SD	(-)	mild	b			a
cccaa	cccaa	ccca	CR	(+)	all	ccca
c	ca	ca				c		a
aa	aaa	aa	CR	(+)	all	aa
b	b	b				b
cbaaa	cbaaa	cbaa	CR	(+)	all	cbaa
bc	bc	bca	CR	(+)	mild	bc			a
b	b	b				b
aac	aac	ac	CR	(+)	all	ac
ccbaaa	ccbaaaa	ccba	CR	(+)	all	ccba
c	c	c				c
aa	aaa	aaa				aa		a
c	c	c				c
ccc	ccca	ccca				ccc		a
baa	baa	abc				ab			c
bbbba	aabbbbbb	bbbbbb	CR	(+)	all	bbbb		bb
cbaa	cbaa	cbaa				cbaa
b	b	b				b
ac	ac	ac				ac
ba	baa	baa				ba		a
bb	bb	bb				bb
abc	abc	abc				abc
b	b	b				b
c	c	c				c
c	c	c				c
a	a	a				a
c	c	c				c
b	b	b				b
b	b	b				b
c	c	c				c
aba	aba	ab	CR	(+)	all	ab
bc	c	bc	SD	(-)	hypo	c	b
c	c	c				c
caa	ccaa	ccaa				caa		c
baaa	baaa	ba	CR	(+)	all	ba
cc	cc	cc				cc
aa	aa	a	CR	(+)	all	a
ba	ba	ba				ba
a	a	a				a
b	bb	bb				b		b
bbbbb	bbbbb	bbbbb				bbbbb
c	c	c				c
b	b	b				b
b	b	b				b
bbbaa	bbbaa	bbbaa				bbbaa
c	c	bc	SD	(-)	hypo	c			b
b	b	b				b
c	c	c				c
c	c	caa	SD	(-)	hypo(b), hyper(a)	c			a
ccaa	ccaa	cac	CR	(+)	all	cac
baaa	baaa	baaa				baa
c	c	c				c
b	b	b				b
c	c	cc	SD	(-)	hypo	c			c
cbaa	cbaa	abc	CR	(+)	all	abc
c	c	ac	SD	(-)	mild	c			a
b	b	b				b
b	b	b				b
c	c	cc	SD	(-)	hypo	c			c

## Sheet: Baseline characteristics
Sex	Age	Procedure Date (Year)	Procedure Date (Month)	BCLC stage	AST	ALT	TB	Albumin	INR	PT (%)	Child class	AFP	Etiology	ECOG
M	41~50	2018	11	0	26	20	0.59	4.5	1.03	95	A	174	HBV	0
F	71~80	2018	11	0	52	62	0.49	3.8	1.03	96	A	2.9	HBV	0
M	51~60	2018	11	0	41	43	0.7	4.4	0.97	92	A	2.9	HBV	0
M	81~90	2018	11	0	19	9	0.47	3.8	1.05	92	A	8.5	HBV	0
F	71~80	2018	11	A	45	26	0.87	4	1.03	95	A	2377	HBV	0
M	71~80	2018	11	0	27	27	0.42	4.3	1.04	94	A	2.7	HBV	0
F	71~80	2018	11	A	27	17	0.85	4.3	0.98	103	A	3.1	HBV	0
M	51~60	2018	12	A	39	25	2.17	3.7	1.09	88	A	2.6	HBV	1
M	71~80	2018	12	A	42	41	0.91	2.8	1.66	49	B	2.9	HBV	1
M	41~50	2018	12	A	90	118	1.22	4.1	1.1	86	A	11.9	HBV	0
M	51~60	2018	12	0	25	31	0.73	4.1	1.1	92	A	3.4	HBV	0
M	61~70	2019	1	A	25	13	0.45	3.9	1.03	95	A	3.1	Alcohol	0
M	81~90	2019	1	0	19	12	0.59	4	1.08	89	A	2.3	HBV	0
F	61~70	2019	1	A	41	25	1.64	3.8	1.24	65	A	147	HBV	0
M	81~90	2019	1	B	30	15	0.31	4	1.02	97	A	6191	HBV	1
M	71~80	2019	1	A	75	71	1.22	3.7	1.23	93	A	2.6	HBV	0
M	71~80	2019	1	B	18	11	0.72	4	1.06	91	A	73.09	HCV	0
M	71~80	2019	1	B	45	38	0.6	4.3	1.1	86	A	796	HBV	0
M	61~70	2019	1	B	24	24	0.5	4.2	1.07	86	A	18.48	HBV	0
M	71~80	2019	2	0	15	12	0.61	4.2	1.08	89	A	3.4	HBV	1
M	61~70	2019	2	0	25	22	1.02	3.5	1.01	99	A	269	HBV	0
F	61~70	2019	2	A	33	13	0.57	3.4	1.02	97	A	259	HCV	0
M	51~60	2019	2	B	43	32	0.71	4.4	1.13	83	A	995	HBV	1
M	71~80	2019	2	A	22	16	0.64	3.6	0.98	103	A	2.8	HCV	1
M	71~80	2019	2	A	37	28	0.59	4	1.03	95	A	3.7	HBV	0
M	61~70	2019	3	0	433	270	0.58	3.8	0.89	114	A	4.2	HCV	0
M	61~70	2019	3	B	26	17	1.48	3.9	1.1	86	A	4.8	HBV	1
F	71~80	2019	3	A	31	16	1.33	3.1	1.23	72	B	15.5	HBV	1
M	61~70	2019	3	A	75	12	1.49	3.8	0.9	120	A	179	HBV	0
M	51~60	2019	3	A	41	40	1.03	3.6	1.19	76	A	7.7	HBV	0
M	71~80	2019	3	A	23	16	0.55	4.1	0.99	101	A	1.8	HBV	0
M	61~70	2019	3	C	22	6	0.7	3.9	1.11	85	A	2.8	HBV	0
M	71~80	2019	3	0	28	26	0.44	4.1	1.04	93	A	2.8	cryptogenic	0
M	61~70	2019	4	A	14	12	0.77	3.8	0.95	109	A	3.1	HBV	1
M	51~60	2019	4	A	59	11	2.28	2.8	1.56	53	B	15.7	Alcohol	0
M	71~80	2019	4	B	28	24	0.77	3.2	1.12	84	A	3.8	Alcohol	0
M	71~80	2019	4	A	17	10	1.01	3.4	1.1	103	A	9.2	Alcohol	0
M	61~70	2019	4	C	46	23	1.05	3	1.18	77	A	68	Alcohol	0
F	61~70	2019	4	A	37	29	1.07	3.5	1.07	90	A	2.9	Alcohol	0
M	61~70	2019	4	B	40	9	0.44	3.7	1.1	87	A	20.8	Alcohol	0
M	81~90	2019	4	0	32	15	1.76	3.9	1.24	78	A	36.9	Alcohol	0
M	51~60	2019	5	B	20	15	0.57	4.5	1.05	92	A	22.8	HBV	0
M	51~60	2019	5	A	70	41	3.12	3	1.18	77	B	4.6	HBV	0
F	51~60	2019	5	0	37	21	0.72	4.1	1.11	84	A	4.1	HBV	0
M	51~60	2019	5	B	37	20	1.24	2.5	1.22	74	B	30	HBV	0
M	41~50	2019	5	0	21	26	0.66	4	1.09	88	A	2.9	HBV	0
M	71~80	2019	5	A	25	21	1.41	3.6	1.1	86	A	2.8	HBV	0
M	51~60	2019	5	B	85	37	0.78	4.2	0.92	114	A	223	HBV	0
F	41~50	2019	5	A	29	15	0.65	3.8	1.15	81	A	216	HBV	0
M	51~60	2019	5	B	46	41	0.51	3.6	1.11	84	A	3.8	HBV	1
M	61~70	2019	5	B	43	32	0.48	4.1	1.05	92	A	461	HCV	0
M	51~60	2019	5	B	47	16	0.83	2.7	1.27	70	B	7.6	HBV	0
M	51~60	2019	5	A	67	89	0.59	4	1.05	92	A	2.9	HBV	0
M	61~70	2019	5	0	43	19	0.86	4.2	0.98	103	A	8	Alcohol	0
M	61~70	2019	5	A	14	19	0.5	3.8	1.01	100	A	3.5	Alcohol	0
M	61~70	2019	5	B	41	32	0.78	4.2	1.13	83	A	2.8	HBV	0
M	41~50	2019	5	A	38	20	3.56	2.8	1.24	67	B	3.4	HBV	0
F	61~70	2019	6	B	37	8	1.07	3.1	1.24	72	A	7	HBV	0
M	81~90	2019	6	A	42	14	0.75	4.2	1.03	79	A	13.8	Alcohol	1
F	51~60	2019	6	A	27	24	0.5	3.7	0.97	104	A	694	HBV	0
M	51~60	2019	6	0	31	55	0.95	4.2	1.09	89	A	2.6	HBV	0
M	61~70	2019	6	A	29	21	0.52	4	1.04	95	A	17.1	HBV	1
F	71~80	2019	6	0	27	17	0.49	3.9	1.1	88	A	2.8	HBV	0
M	51~60	2019	6	0	30	34	0.78	4.2	0.95	111	A	3.2	Alcohol	0
M	61~70	2019	6	A	23	13	0.78	4.1	1.17	81	A	59.3	HBV	0
F	61~70	2019	7	B	42	15	0.82	3.4	1.24	73	A	21.8	HBV	0
F	71~80	2019	7	A	29	28	1.23	4.2	1.18	78	A	12.32	HBV	1
M	71~80	2019	7	A	24	8	0.76	4.4	1.17	79	A	2.6	cryptogenic	0
F	61~70	2019	7	A	31	15	1.24	3.5	1.07	91	A	160	HBV	0
F	71~80	2019	7	B	48	29	1.42	3.5	1.09	88	A	13.59	HBV	0
M	71~80	2019	7	A	24	13	1.16	4.1	1.16	81	A	7.4	Alcohol	0
M	71~80	2019	7	B	29	15	1.81	2.5	1.31	67	A	874	Alcohol	1
F	51~60	2019	7	B	68	28	0.38	3	1.18	80	A	10.7	HBV	0
M	51~60	2019	7	0	27	13	1.04	4	1.27	70	A	3.7	Alcohol	0
M	71~80	2019	8	A	24	17	0.93	3.4	1.09	89	A	5.9	Alcohol	0
M	51~60	2019	8	B	35	21	0.68	3.3	1.09	89	A	7.3	HBV	1
M	81~90	2019	8	A	29	21	0.55	3.8	0.98	103	A	29.3	cryptogenic	0
M	51~60	2019	8	A	43	9	0.62	3.6	1.23	75	A	9.7	Alcohol	0
M	71~80	2019	8	B	22	15	0.76	3.5	1.12	84	A	3.1	HBV	0
M	51~60	2019	8	B	42	40	0.72	3.6	1.19	77	A	8.5	HBV	0
M	61~70	2019	8	B	29	14	1.65	3.4	1.2	76	B	48	Alcohol	1
M	51~60	2019	8	B	74	12	2.46	3.3	1.35	64	B	8.4	HBV	0
M	61~70	2019	8	B	82	15	1.31	3.3	1	100	A	158	HBV	0
M	61~70	2019	8	A	30	9	1.45	3.4	1.25	72	A	3	Alcohol	0
F	61~70	2019	8	B	37	25	1.75	3.7	1.3	68	A	3.5	HBV	0
M	61~70	2019	8	B	15	13	0.44	4.1	0.99	101	A	3	HBV	0
M	61~70	2019	9	A	55	30	1.56	3.4	1.06	91	A	4.6	Alcohol	0
M	61~70	2019	9	B	28	24	1.26	4.2	1.08	89	A	4.8	HBV	0
M	51~60	2019	9	B	54	34	1.06	4.2	0.96	108	A	3.3	HBV	0
M	61~70	2019	9	B	73	26	0.58	3.8	1.13	82	A	27.1	HBV	0
F	71~80	2019	9	B	24	11	0.63	3.4	1.16	80	A	2648	cryptogenic	0
M	71~80	2019	9	B	16	7	0.91	3.4	1.13	83	A	3.2	Alcohol	0
F	71~80	2019	9	B	53	38	1.52	2.5	1.36	64	B	32.7	HBV	1
F	61~70	2019	9	A	17	18	0.72	3.5	0.96	108	A	2.6	HBV	0
F	71~80	2019	9	A	45	17	0.5	3.3	1.06	91	A	694	cryptogenic	0
M	71~80	2019	9	A	26	9	1.22	3.8	1.64	50	A	121.93	cryptogenic	0
M	61~70	2019	9	B	28	26	0.94	4.1	1.04	95	A	20.6	HBV	0
M	71~80	2019	10	B	23	14	1.06	3	1.38	63	B	4.4	HBV	1
M	51~60	2019	10	B	32	20	2.07	2.4	1.33	66	B	27.2	HBV	2
M	71~80	2019	10	B	22	19	0.8	4.1	1.12	83	A	3.1	HCV	1
M	51~60	2019	10	B	42	10	0.45	3.7	1.16	80	A	5.2	HCV	0
M	71~80	2019	10	B	42	69	1.03	3.9	1.01	99	A	40.9	Alcohol	0
M	61~70	2019	10	B	24	23	0.68	4.1	1.11	85	A	178	HBV	0
M	51~60	2019	10	B	41	9	2.07	3.2	1.29	68	B	10.5	HBV	0
M	71~80	2019	10	A	23	4	0.93	2.5	1.14	82	B	2.5	Alcohol	0
F	71~80	2019	10	B	33	11	1.33	3.6	1.26	72	A	50.8	HBV	0
M	51~60	2019	10	B	33	22	0.63	4.3	1.13	82	A	40.4	HBV	0
M	61~70	2019	11	B	26	19	0.41	3.8	1.03	96	A	255	HBV	0
M	51~60	2019	11	B	24	6	2.27	2.8	1.48	57	B	9.5	HBV	0
M	71~80	2019	11	A	24	8	0.86	3.8	1.1	87	A	2.2	HBV	0
M	71~80	2019	11	B	90	70	1.69	3.5	1.11	85	B	2	cryptogenic	0
M	61~70	2019	11	B	39	13	0.6	3.3	1.07	90	A	5.8	Alcohol	0
F	71~80	2019	11	B	24	13	0.71	3.7	1.07	90	A	2.9	HBV	0
M	71~80	2019	11	B	236	167	2.03	3.7	0.94	111	B	4.5	cryptogenic	1
F	81~90	2019	11	B	82	27	0.9	2.6	1.25	72	A	19.3	HBV	0
M	71~80	2019	11	B	26	27	0.56	3.9	1.09	88	A	11.4	HBV	0
M	51~60	2019	11	B	50	35	0.52	3.6	1	100	A	3.7	HBV	0
F	41~50	2019	11	B	30	18	0.92	3.8	1.13	82	A	45.4	HBV	0
M	41~50	2019	11	0	51	31	1.3	2.9	1.47	57	B	82.1	HBV	0
M	41~50	2019	12	B	46	50	0.7	3.9	1.04	94	A	8.7	HBV	0
F	71~80	2019	12	B	34	34	0.55	3.7	0.99	101	A	2.4	HCV	0
F	61~70	2019	12	B	46	20	0.78	3.4	1.16	80	A	281	HBV	0
F	61~70	2019	12	A	24	17	0.56	4.3	1.02	97	A	3	HBV	0
F	81~90	2019	12	0	56	14	0.25	3.8	1.26	71	A	191	cryptogenic	1
M	81~90	2019	12	B	36	29	0.52	3.2	1.04	94	A	3.9	cryptogenic	2
